# Supplementary material for: The Progenetix oncogenomic resource in 2021
Source: Database (Oxford). 2021 Jul 17;2021:baab043. doi: 10.1093/database/baab043 (PMC8285936; doi:10.1093/database/baab043)
Supplement: baab043_Supp [file baab043_supp.zip]

Archive with 5 entries (5 files):
- SuppFig1_51_NCIt_CNV_landscape.pdf
- SuppFig2_51_NCIt_LOH_landscape.pdf
- supplementary_material-new.docx
- SuppT1_count_NCIt51.csv
- SuppT2_mapped_snp2pop_HANCESTRO.csv
